# Supplementary material for: Purified zymogens reveal mechanisms of snake venom metalloproteinase auto-activation
Source: eLife. 2026 Jun 10;15:RP109112. doi: 10.7554/eLife.109112 (PMC13252954; doi:10.7554/eLife.109112)
Supplement: Figure 2—figure supplement 1—source data 1. [file elife-109112-fig2-figsupp1-data1.zip]

Archive with 7 entries (5 files):
- Figure 2 supplement 1 - source data 1/
- Figure 2 supplement 1 - source data 1/Figure 2 supplement 1 - source data 1/
- Figure 2 supplement 1 - source data 1/Figure 2 supplement 1 - source data 1/Figure 2 supplement 1a - source  data 1.1.jpg
- Figure 2 supplement 1 - source data 1/Figure 2 supplement 1 - source data 1/Figure 2 supplement 1a - source data 1.2.jpg
- Figure 2 supplement 1 - source data 1/Figure 2 supplement 1 - source data 1/Figure 2 supplement 1b - source data 1.jpg
- Figure 2 supplement 1 - source data 1/Figure 2 supplement 1 - source data 1/Figure 2 supplement 1c - source data 1.jpg
- Figure 2 supplement 1 - source data 1/Figure 2 supplement 1 - source data 1/Figure 2 supplement 1d - source data 1.jpg
