# Supplementary material for: Purified zymogens reveal mechanisms of snake venom metalloproteinase auto-activation
Source: eLife. 2026 Jun 10;15:RP109112. doi: 10.7554/eLife.109112 (PMC13252954; doi:10.7554/eLife.109112)
Supplement: Figure 3—figure supplement 5—source data 1. [file elife-109112-fig3-figsupp5-data1.zip]

Archive with 3 entries (1 files):
- Figure 3 supplement 5 - source data 1/
- Figure 3 supplement 5 - source data 1/Figure 3 supplement 5- source data 1/
- Figure 3 supplement 5 - source data 1/Figure 3 supplement 5- source data 1/Figure 3 supplement 5 - source data 1.jpg
