# Supplementary material for: Purified zymogens reveal mechanisms of snake venom metalloproteinase auto-activation
Source: eLife. 2026 Jun 10;15:RP109112. doi: 10.7554/eLife.109112 (PMC13252954; doi:10.7554/eLife.109112)
Supplement: Figure 3—figure supplement 6—source data 1. [file elife-109112-fig3-figsupp6-data1.zip]

Archive with 10 entries (8 files):
- Figure 3 supplement 6 - source data 1/
- Figure 3 supplement 6 - source data 1/Figure 3 supplement 6 - source data 1/
- Figure 3 supplement 6 - source data 1/Figure 3 supplement 6 - source data 1/Figure 3 supplement 6b - source data 1.jpg
- Figure 3 supplement 6 - source data 1/Figure 3 supplement 6 - source data 1/Figure 3 supplement 6c - source data 1.jpg
- Figure 3 supplement 6 - source data 1/Figure 3 supplement 6 - source data 1/Figure 3 supplement 6d - source data 1.1.jpg
- Figure 3 supplement 6 - source data 1/Figure 3 supplement 6 - source data 1/Figure 3 supplement 6d - source data 1.2.jpg
- Figure 3 supplement 6 - source data 1/Figure 3 supplement 6 - source data 1/Figure 3 supplement 6d - source data 1.3.jpg
- Figure 3 supplement 6 - source data 1/Figure 3 supplement 6 - source data 1/Figure 3 supplement 6e - source data 1.1.jpg
- Figure 3 supplement 6 - source data 1/Figure 3 supplement 6 - source data 1/Figure 3 supplement 6e - source data 1.2.jpg
- Figure 3 supplement 6 - source data 1/Figure 3 supplement 6 - source data 1/Figure 3 supplement 6e - source data 1.3.jpg
