# Supplementary material for: Purified zymogens reveal mechanisms of snake venom metalloproteinase auto-activation
Source: eLife. 2026 Jun 10;15:RP109112. doi: 10.7554/eLife.109112 (PMC13252954; doi:10.7554/eLife.109112)
Supplement: Figure 3—figure supplement 6—source data 2. [file elife-109112-fig3-figsupp6-data2.zip]

Archive with 2 entries (1 files):
- Figure 3 supplement 6 - source data 2/
- Figure 3 supplement 6 - source data 2/Figure 3 supplement 6 - source data 2.pdf
