# Supplementary material for: Purified zymogens reveal mechanisms of snake venom metalloproteinase auto-activation
Source: eLife. 2026 Jun 10;15:RP109112. doi: 10.7554/eLife.109112 (PMC13252954; doi:10.7554/eLife.109112)
Supplement: Figure 4—source data 1. [file elife-109112-fig4-data1.zip]

Archive with 7 entries (6 files):
- Figure 4 - source data 1/
- Figure 4 - source data 1/Figure 4a - source data 1.jpg
- Figure 4 - source data 1/Figure 4b - source data 1.jpg
- Figure 4 - source data 1/Figure 4c - source data 1.jpg
- Figure 4 - source data 1/Figure 4d - source data 1.jpg
- Figure 4 - source data 1/Figure 4e - source data 1.jpg
- Figure 4 - source data 1/Figure 4f - source data 1.jpg
